# Supplementary material for: A 1D [Ni(L)(H2O)3]n·nH2O Coordination Polymer as a Dual Function Material for Antibiotic Detection and Dye Photo-Degradation
Source: Molecules. 2025 Nov 12;30(22):4366. doi: 10.3390/molecules30224366 (PMC12655596; doi:10.3390/molecules30224366)
Supplement: Supplementary file 1 [file molecules-30-04366-s001.zip]

Archive with 1 entries (1 files):
- molecules-3959671-supplementary.pdf
